# Supplementary material for: Is Plant Life-History of Biseasonal Germination Consistent in Response to Extreme Precipitation?
Source: Plants (Basel). 2021 Aug 10;10(8):1642. doi: 10.3390/plants10081642 (PMC8402233; doi:10.3390/plants10081642)
Supplement: Supplementary file 1 [file plants-10-01642-s001.zip]

Archive with 1 entries (1 files):
- plants-1280495-supplementary.pdf
